# Supplementary material for: Combination of High Zn Density and Low Phytic Acid for Improving Zn Bioavailability in Rice (Oryza stavia L.) Grain
Source: Rice (N Y). 2021 Feb 27;14:23. doi: 10.1186/s12284-021-00465-0 (PMC7914331; doi:10.1186/s12284-021-00465-0)
Supplement: Supplementary file 2 — Additional file 2: Table S1. Comparison of yields and yield-related traits between the mutant lines and their wild type parents. Table S2. Relationship of four metallic elements in four rice lines. Table S3. Differences itn plant growth between LLZ and Os-lpa-XS110–1 under different Zn conditions. Table S4. Contents of Mn, Fe and Cu in the brown rice of cross-bred progenies. Table S5. ANOVA for the phytic acid and Zn content in brown rice. [file 12284_2021_465_MOESM2_ESM.xlsx]

## Sheet: Table S1
Table S1. Comparison of yields and yield-related traits between the mutant lines and their wild type parents.
Year	Material	Panicle length	Effective panicle number per plant	Total grain number per plant	Seed setting (%)	1000-grain weight (g)	Yield per plant (g)
2017	LLZ	18.1±0.8a	10.7±1.2a	1586.3±155.3a	84.9±1.3a	18.4±0.8c	24.9±3.2ab
	DBX	17.8±1.1a	10.1±1.7a	1476.5±75.1a	84.0±1.5a	24.1±0.7a	29.7±1.2a
	Os-lpa-XS110-1	16.3±0.9a	9.5±1.2a	1382.7±53.8a	71.7±2.4b	21.4±0.8b	21.4±1.7b
	Xiushui110	16.9±0.6a	10.2±1.2a	1414.3±94.5a	73.6±2.7b	25.9±0.9a	26.8±1.6ab
2018	LLZ	16.1±0.5ab	9.2±0.9ab	1487.7±84.6a	82.7±1.6a	18.9±0.5b	22.7±1.3b
	DBX	16.9±0.5a	10.2±0.9a	1547.37±59.4a	82.4±0.7a	22.2±1.3a	28.2±0.7a
	Os-lpa-XS110-1	15.2±0.4ab	8.3±0.7ab	1220.1±38.2b	69.3±2.9c	22.1±0.6a	18.8±1.4b
	Xiushui110	14.4±0.7b	7.8±0.7b	1235.6±77.9b	76.1±1.1b	24.6±0.4a	23.7±1.8b
Data represent the mean ± SEM of 9 samples replicate. Different letters behind the values indicate statistically significant differences by LSD (P < 0.05).

## Sheet: Table S2
Table S2. Relationship of four metallic elements in four rice lines.
	Mn	Fe	Cu	Zn	PA
Mn		0.702**	0.766**	0.204	0.193
Fe			0.875**	0.408*	0.346
Cu				0.449*	0.473*
Zn					0.519**
Asterisks represent statistically significant differences (*P < 0.05; **P < 0.01).

## Sheet: Table S3
Table S3. Differences in plant growth between LLZ and Os-lpa-XS110-1 under different Zn condition.
Plant material	Parameter	Zn levels (μM)
		0.4		4		40
LLZ
	Biomass (g)	3.79±0.35a		3.82±0.28a		3.25±0.21b
	Plant height (cm)	96.80±1.99a		82.95±1.93b		63.15±2.77c
	Root length (cm)	24.90±0.44a		22.26±0.41b		20.52±0.20c
	Seed-setting (%)	67.22±1.88a		67.38±1.25a		63.42±1.58b
	Grain weight (g)	26.62±0.36b		28.24±0.27a		28.04±0.27a
Os-lpa-XS110-1
	Biomass (g)	3.59±0.21a		3.55±0.38a		3.13±0.25b
	Plant height (cm)	67.88±1.87a		63.76±1.38b		54.36±1.35c
	Root length (cm)	28.10±0.57a		25.66±0.53b		21.04±0.20c
	Seed-setting (%)	67.85±1.47a		67.61±1.95a		58.94±1.93b
	Grain weight (g)	26.27±0.23b		26.60±0.36b		27.36±0.24a
The values given are means±SE (n=3). Different letters behind the values indicate statistically significant differences by LSD (P < 0.05).

## Sheet: Table S4
Table S4. Contents of Mn, Fe and Cu in the brown rice of cross-bred progenies.
Progeny	Mn (mg/kg)			Fe (mg/kg)			Cu (mg/kg)
	Mean	CV		Mean	CV		Mean	CV
Total	35.21	0.35		9.88	0.46		5	0.22
Wild-type	36.23a	0.38		9.78a	0.5		4.98a	0.24
LLZ-type	32.66a	0.36		10.27a	0.5		5.05a	0.21
Lpa-type	36.06a	0.26		9.33a	0.44		4.87a	0.22
DM-type	36.50a	0.41		10.04a	0.45		5.11a	0.24
Different letters behind the values indicate statistically significant differences by LSD (P < 0.05).

## Sheet: Table S5
Table S5. ANOVA for the phytic acid and Zn content in brown rice.
		Zn			PA
	df	F	P-Value		F	P-Value
Four rice lines
Cultivar	3	658.53	<0.001		931.47	<0.001
Year	1	51.53	<0.001		20.09	<0.001
Interaction	3	8.55	0.341		1.39	0.276
Cross-bred progenies
Cultivar	3	1327.03	<0.001		1834.71	<0.001
Environment	2	30	<0.001		5.27	0.01
Interaction	6	1.54	0.17		0.15	0.99
